# Supplementary material for: A scoping review of distributed ledger technology in genomics: thematic analysis and directions for future research
Source: J Am Med Inform Assoc. 2022 May 20;29(8):1433–44. doi: 10.1093/jamia/ocac077 (PMC9277639; doi:10.1093/jamia/ocac077)
Supplement: ocac077_supplementary_data [file ocac077_supplementary_data.zip]

Archive with 8 entries (8 files):
- S1_DLT_Background.pdf
- S2_Table_of_identified_reviews.pdf
- S3_PRISMA-ScR_checklist.pdf
- S4_Table_of_relevant_articles.pdf
- S5_Summary_of_coding_scheme.pdf
- S6_Mindmap_of_research_themes.pdf
- S7_Table_of_themes_per_article.pdf
- S8_Exemplary_Research_Questions.pdf
